# Supplementary material for: Chronic Ethanol Consumption Disrupts the Core Molecular Clock and Diurnal Rhythms of Metabolic Genes in the Liver without Affecting the Suprachiasmatic Nucleus
Source: PLoS One. 2013 Aug 12;8(8):e71684. doi: 10.1371/journal.pone.0071684 (PMC3741117; doi:10.1371/journal.pone.0071684)
Supplement: Table S2 — Two-way ANOVA results of clock gene expression in liver. (XLSX) [file pone.0071684.s003.xlsx]

## Sheet: Sheet1
Table S2. Two-way ANOVA results of Clock Gene Expression in Liver
	ZT		Diet		Interaction
Gene	F (5,52)	p-value	F (1,52)	p-value	F (5,52)	p-value
Bmal1	65.4853	<0.0001	26.153	<0.0001	8.86953	<0.0001
Clock	16.2604	<0.0001	9.68216	0.00302007	2.63192	0.033984
Cry1	39.1648	<0.0001	66.1667	<0.0001	13.0232	<0.0001
Cry2	9.98207	<0.0001	11.5416	0.00131211	0.628198	0.678971
Dbp	24.9367	<0.0001	4.95069	0.0304433	2.47784	0.043594
Hlf	23.697	<0.0001	5.67214	0.0209312	1.81528	0.126063
Nocturnin	10.5803	<0.0001	3.01197	0.0885751	3.31037	0.0113893
Npas2	36.9915	<0.0001	5.08129	0.0284255	3.36053	0.0105105
Per1	19.9388	<0.0001	9.0915	0.00396535	2.63996	0.033545
Per2	14.6374	<0.0001	15.6932	0.00022785	3.25657	0.012415
Rev-erbα	31.6582	<0.0001	6.29741	0.0152445	4.75462	0.00118713
Tef	24.5609	<0.0001	3.76047	0.0579127	1.55922	0.188026
