# Supplementary material for: Chronic Ethanol Consumption Disrupts the Core Molecular Clock and Diurnal Rhythms of Metabolic Genes in the Liver without Affecting the Suprachiasmatic Nucleus
Source: PLoS One. 2013 Aug 12;8(8):e71684. doi: 10.1371/journal.pone.0071684 (PMC3741117; doi:10.1371/journal.pone.0071684)
Supplement: Table S3 — Two-way ANOVA results of gene expression in SCN. (XLSX) [file pone.0071684.s004.xlsx]

## Sheet: Sheet1
Table S3. Two-way ANOVA results of Gene Expression in SCN
	ZT		Diet		Interaction
Gene	F (5,36)	p-value	F (1,36)	p-value	F (5,36)	p-value
Bmal1	6.603	0.000186982	0.328796	0.569934	1.3682	0.259172
Clock	1.09745	0.378748	0.548329	0.463804	0.796129	0.559676
Cry1	3.76021	0.00767369	0.408852	0.526601	0.358596	0.873286
Cry2	1.76293	0.145449	0.271049	0.605817	1.06767	0.394359
Per1	6.3641	0.00024947	0.229265	0.634965	0.374485	0.862814
Per2	7.76944	<0.0001	0.450684	0.506296	0.415408	0.834892
Rev-erbα	9.10197	<0.0001	0.00763988	0.930833	1.54314	0.201128
Tef	1.9686	0.107049	0.17375	0.679276	0.851463	0.522775
